# Supplementary material for: The Correlation Between Lateral Ventricle Asymmetry and Cerebral Blood Flow: Implications for Stroke Risk
Source: Diagnostics (Basel). 2025 Dec 8;15(24):3126. doi: 10.3390/diagnostics15243126 (PMC12731552; doi:10.3390/diagnostics15243126)
Supplement: Supplementary file 1 [file diagnostics-15-03126-s001.zip]

Archive with 1 entries (1 files):
- diagnostics-3873191-supplementary.pdf
